# Supplementary material for: Topological motifs populate complex networks through grouped attachment
Source: Sci Rep. 2018 Aug 23;8:12670. doi: 10.1038/s41598-018-30845-4 (PMC6107624; doi:10.1038/s41598-018-30845-4)
Supplement: Supplementary file 2 — Supplementary Table S4 [file 41598_2018_30845_MOESM2_ESM.xlsx]

## Sheet: Sheet1
		Cattle		Dolphins		Highschool		Karate		Taro Exchange		Zebra
Models	Measures	Mean	Std	Mean	Std	Mean	Std	Mean	Std	Mean	Std	Mean	Std
Real network	Co-neighborness	0.433734		0.152296		0.22794		0.139793		0.12851		0.608283
	Assortativity coefficient γ	-0.132868		-0.043594		0.0829577		-0.475613		-0.375144		0.717703
ER model	RGF-distance	9.43822	2.12032	75.5796	10.554	61.9299	4.3136	63.0242	18.0481	41.4588	14.8615	44.1497	6.66488
	Co-neighborness	0.33531	0.021723	0.035803	0.00797927	0.0557695	0.00498719	0.0575076	0.0215976	0.0642821	0.0283621	0.164536	0.0192879
	Assortativity coefficient γ	-0.0672567	0.0516949	-0.0236217	0.0603508	-0.0329914	0.0481894	-0.0794417	0.173115	-0.14456	0.10554	-0.0557728	0.0411791
SW model	RGF-distance	4.98238	0.737046	67.4378	9.4556	19.7734	5.17612	73.2863	5.0565	61.9323	4.65564	24.3756	2.06439
	Co-neighborness	0.413756	0.0151554	0.171456	0.0182732	0.241191	0.0281888	0.176182	0.0181489	0.00318182	0.0100618	0.308736	0.0225091
	Assortativity coefficient γ	-0.0397326	0.0320479	-0.00237618	0.0734021	-0.0157856	0.0466136	-0.0135292	0.122822	-0.0836972	0.199651	0.0139525	0.1062
SF model	RGF-distance	4.84314	0.448383	46.9494	0.499541	25.9419	2.57373	66.5481	4.34705	47.2825	2.88163	25.9555	0.0775385
	Co-neighborness	0.337984	0.00532969	0.0528726	0.0037507	0.099485	0.00633662	0.0649107	0.0088242	0.0909613	0.0150728	0.161975	0.00205928
	Assortativity coefficient γ	-0.38783	0.0505208	-0.932205	0.0297679	-0.394589	0.0501877	-0.577393	0.133861	-0.438105	0.103248	-0.88029	0.00911799
nPSO model	Optimized T value and C value	0.1, 4		0.1, 8		0.9, 4		0.1, 4		0.1, 4		0.1, 8
	RGF-distance	2.08557	0.231002	18.194	1.89751	14.9056	0.833434	59.0648	2.27708	84.1	0.325433	26.8612	1.31739
	Co-neighborness	0.401767	0.0104448	0.203686	0.0154512	0.137269	0.00430153	0.105476	0.0123195	0.287681	0.0116262	0.274103	0.0133872
	Assortativity coefficient γ	-0.232206	0.0231831	0.0738496	0.0517316	-0.170379	0.0282878	-0.376674	0.0437725	-0.348699	0.0490883	0.0152925	0.0314857
GA model	Optimized q value	0.8		0.9		0.9		0.8		0.2		0.9
	RGF-distance	7.42344	3.72562	10.8314	3.53805	7.62953	2.38139	15.5708	6.23975	44.1024	15.4339	19.9981	7.05321
	Co-neighborness	0.352982	0.050859	0.212554	0.0129678	0.215768	0.0270492	0.190191	0.019463	0.0677321	0.0201215	0.29514	0.0543987
	Assortativity coefficient γ	-0.138555	0.078555	-0.137388	0.07958	-0.0498477	0.101171	-0.129534	0.111793	-0.185525	0.0914451	-0.143753	0.0973288
GA+R model	Optimized q value	0.8		0.9		0.9		0.8		0.2		0.9
	RGF-distance	5.51443	3.38816	10.963	4.89697	7.50964	2.45831	15.9245	5.77638	43.9835	16.7454	23.1082	5.30429
	Co-neighborness	0.375093	0.0448505	0.216357	0.0249545	0.20402	0.0240625	0.188422	0.023147	0.0787583	0.0290759	0.261328	0.0302708
	Assortativity coefficient γ	-0.120782	0.0610541	-0.0213143	0.16661	-0.0750394	0.0938318	-0.0540446	0.175133	-0.113184	0.121969	-0.105536	0.0961801
GA+P model	Optimized q value	0.8		0.5		0.9		0.7		0.2		0.9
	RGF-distance	1.41206	0.603372	15.8034	1.68468	13.3785	1.2857	12.6765	4.58665	43.8926	13.1188	13.4619	2.75388
	Co-neighborness	0.45124	0.0163828	0.132485	0.00996639	0.216517	0.0140094	0.182538	0.0205292	0.0843874	0.0284457	0.335005	0.0367963
	Assortativity coefficient γ	-0.211456	0.0774801	-0.45448	0.0427375	-0.298897	0.044909	-0.266326	0.0690604	-0.146538	0.113894	-0.443017	0.0612987
GA+RP model	Optimized q value	0.8		0.5		0.9		0.7		0.2		0.9
	RGF-distance	2.2603	1.83554	16.4461	3.56842	13.79	3.51042	11.0868	5.09796	42.4653	14.7942	12.7325	1.03604
	Co-neighborness	0.433662	0.0454116	0.121316	0.0108363	0.211708	0.0149294	0.159428	0.0249614	0.080511	0.0255256	0.339692	0.0115432
	Assortativity coefficient γ	-0.259289	0.0484567	-0.426175	0.0567928	-0.295144	0.0389502	-0.275036	0.0575437	-0.174442	0.143097	-0.443634	0.0591201
